# Supplementary material for: Lipidomic Profiling of Hyperacute Ischemic Heart Disease and Toxic Deaths: A Forensic Investigation into Metabolic Biomarkers
Source: Int J Mol Sci. 2025 Sep 17;26(18):9031. doi: 10.3390/ijms26189031 (PMC12469527; doi:10.3390/ijms26189031)
Supplement: Supplementary file 1 [file ijms-26-09031-s001.zip]

Archive with 1 entries (1 files):
- ijms-3798222-supplementary.csv
