# Supplementary material for: Lipidomic Profiling of Hyperacute Ischemic Heart Disease and Toxic Deaths: A Forensic Investigation into Metabolic Biomarkers
Source: Int J Mol Sci. 2025 Sep 17;26(18):9031. doi: 10.3390/ijms26189031 (PMC12469527; doi:10.3390/ijms26189031)
Supplement: Supplementary file 1 [file ijms-26-09031-s001.zip › ijms-3798222-supplementary.csv]

Table S1. Samples;1;2;6;3;4;5
MOD;Hyperacute;Hyperacute;Hyperacute;Toxic;Toxic;Toxic
25-hydroxycholecalciferol;5	81E+03;7	78E+03;1	21E+04;1	38E+04;1	10E+04;9	1.30E+04
BMP 22:6_22:6;2	38E+03;1	33E+04;8	64E+03;1	28E+04;4	14E+03;7	1.00E+03
CAR 14:1;2	13E+03;3	16E+03;1	98E+03;4	29E+03;3	28E+03;3	1.40E+04
CAR 16:0;1	97E+05;3	23E+05;3	43E+04;2	74E+05;1	87E+04;4	0.00E+00
CAR 18:1;2	40E+05;3	29E+05;1	86E+05;3	60E+05;2	15E+05;4	9.40E+06
CAR 18:2;1	27E+04;1	29E+04;1	12E+04;2	03E+04;3	56E+03;2	2.90E+05
CE 16:1;4	14E+04;5	61E+04;4	88E+04;8	74E+04;4	76E+03;5	9.30E+05
CE 17:1;6	01E+04;5	60E+04;4	27E+04;6	15E+04;4	93E+04;3	1.30E+05
CE 18:0;1	81E+05;1	63E+05;1	02E+05;1	46E+05;5	96E+04;1	4.30E+06
CE 18:1;5	29E+05;8	33E+05;7	42E+05;9	31E+05;7	94E+03;9	9.70E+06
CE 18:2;7	29E+04;1	30E+05;9	79E+04;1	57E+05;5	39E+04;1	7.90E+06
CE 19:1;3	21E+04;2	33E+04;3	55E+04;1	28E+04;1	29E+04;4	8.40E+05
CE 20:1;4	51E+04;8	17E+04;7	04E+04;7	46E+04;2	65E+04;6	5.10E+05
CE 20:2;7	57E+04;1	20E+05;3	80E+04;1	35E+05;2	89E+03;1	2.00E+06
CE 20:3;9	09E+04;8	14E+04;1	32E+05;2	10E+05;8	14E+04;1	2.10E+06
CE 20:4;1	43E+05;8	78E+04;1	27E+05;2	16E+05;5	20E+04;2	9.00E+06
CE 22:4;8	05E+04;2	51E+05;1	53E+05;1	83E+05;2	64E+04;6	3.10E+05
CE 22:6;6	43E+03;4	76E+05;1	11E+06;7	74E+05;1	68E+05;7	9.00E+05
CE 24:3;9	94E+03;1	90E+04;1	74E+04;3	17E+04;6	00E+03;4	1.40E+05
CE 32:6;1	68E+04;3	00E+04;1	33E+04;5	23E+03;8	26E+03;1	5.60E+05
Cer 16:1;2O/16:0;1	39E+04;1	39E+04;3	07E+04;9	42E+03;3	55E+03;1	2.00E+05
Cer 16:1;2O/24:1;1	55E+03;4	89E+03;4	64E+03;5	05E+03;2	30E+03;5	9.80E+04
Cer 18:0;2O/16:0;1	40E+03;1	56E+03;1	80E+03;3	04E+03;2	64E+02;2	1.30E+04
Cer 18:1;2O/15:0;5	42E+03;3	66E+03;1	32E+03;5	95E+03;2	19E+03;5	5.10E+04
Cer 18:1;2O/17:0;2	48E+03;5	29E+03;2	34E+03;3	40E+03;4	49E+02;2	7.10E+04
Cer 18:1;2O/23:0;4	62E+04;2	45E+04;3	16E+04;4	29E+04;9	66E+02;4	2.70E+05
Cer 18:1;2O/16:0;1	84E+05;4	30E+05;1	27E+05;3	99E+05;3	07E+05;4	5.50E+06
Cer 18:1;2O/18:0;7	77E+04;1	30E+05;1	07E+04;1	40E+05;5	75E+04;1	4.20E+06
Cer 18:1;2O/22:0;8	56E+04;7	91E+04;5	38E+04;5	63E+04;4	19E+04;8	5.30E+05
Cer 18:1;2O/24:0;1	04E+05;1	60E+05;6	99E+04;1	77E+05;8	24E+04;8	2.50E+05
Cer 18:1;2O/24:1;2	78E+05;1	70E+05;4	90E+05;4	74E+05;1	28E+05;2	3.70E+06
Cer 18:2;2O/16:0;5	72E+04;2	44E+04;5	56E+04;1	33E+05;1	50E+04;9	8.30E+05
Cer 18:2;2O/18:0;4	78E+04;6	91E+04;5	08E+04;8	12E+04;1	07E+04;7	3.10E+05
Cer 18:2;2O/20:0;4	58E+02;1	82E+03;8	90E+02;1	89E+03;6	99E+02;1	4.20E+04
Cer 18:2;2O/24:1;5	42E+04;9	69E+04;5	93E+03;1	40E+05;4	55E+04;1	2.00E+05
Cer 20:1;2O/24:1;1	76E+04;2	49E+04;6	28E+03;3	20E+04;2	74E+03;2	2.30E+05
DG 16:0/16:0;3	58E+05;2	59E+05;1	58E+05;4	27E+05;1	55E+05;2	8.30E+06
DG 16:0_16:1;1	08E+05;2	57E+05;3	37E+04;4	19E+05;2	35E+05;1	9.50E+06
DG 16:0_17:0;3	05E+04;4	45E+04;2	44E+04;3	60E+04;1	02E+04;6	3.80E+04
DG 16:0_17:1;2	31E+04;7	73E+04;6	79E+04;7	04E+04;6	24E+04;2	2.00E+04
DG 16:0_18:0;1	80E+05;1	86E+05;1	03E+05;2	15E+05;5	66E+04;1	8.00E+06
DG 16:0_18:1;4	43E+05;8	26E+05;5	17E+05;7	43E+05;3	74E+05;6	7.50E+06
DG 16:0_22:6;1	17E+05;3	55E+04;4	12E+04;1	40E+05;8	72E+04;1	1.00E+06
DG 16:1_16:1;5	37E+04;5	92E+04;4	77E+04;6	53E+04;1	63E+04;6	3.20E+05
DG 16:1_18:1;3	34E+05;1	55E+05;2	14E+05;2	35E+05;8	25E+04;1	9.80E+06
DG 16:2_18:1;5	70E+04;5	25E+04;4	53E+04;3	46E+04;2	70E+04;2	4.60E+05
DG 17:0_18:1;3	11E+04;4	28E+04;5	72E+04;4	65E+04;9	34E+03;7	5.10E+05
DG 17:1_18:1;1	95E+04;3	75E+04;3	14E+04;2	64E+04;1	42E+04;4	2.10E+05
DG 18:0_18:1;5	06E+04;1	78E+05;1	45E+05;1	15E+05;2	56E+04;8	6.00E+04
DG 18:0_20:3;9	79E+03;1	49E+04;2	58E+04;2	96E+04;3	76E+04;2	1.30E+05
DG 18:0_22:4;1	23E+04;1	22E+04;2	85E+04;1	51E+04;5	85E+04;3	7.30E+05
DG 18:1/18:1;8	43E+04;2	41E+05;2	86E+05;1	81E+05;2	33E+05;2	3.00E+05
DG 18:1_18:2;2	23E+04;4	80E+04;4	84E+04;3	07E+04;4	31E+04;5	6.00E+04
DG O-16:0_16:0;2	63E+03;9	80E+03;1	11E+04;4	80E+03;1	56E+04;1	6.00E+04
Docosahexanoic Acid;4	22E+03;2	48E+03;4	06E+03;1	56E+03;3	18E+03;3	9.80E+04
GM3 36:1;2O;4	59E+02;1	12E+03;1	71E+03;1	11E+02;8	88E+02;2	3.90E+04
HexCer 14:2;2O/28:0;1	21E+03;9	34E+03;7	63E+03;6	15E+03;5	15E+03;1	1.70E+05
HexCer 18:1;2O/16:0;2	57E+03;2	77E+03;5	81E+03;3	04E+03;6	85E+03;4	4.10E+04
HexCer 18:1;2O/18:0;1	85E+03;4	18E+03;4	61E+03;1	92E+03;5	55E+03;4	4.10E+04
HexCer 18:1;2O/23:0;4	02E+03;4	73E+03;1	13E+04;5	12E+03;4	97E+03;7	7.40E+04
HexCer 18:1;2O/22:0;6	74E+03;3	99E+03;3	00E+04;2	07E+04;4	95E+04;3	7.00E+04
HexCer 18:1;2O/24:0;4	06E+03;9	63E+03;1	33E+04;2	17E+04;2	11E+04;3	5.20E+05
HexCer 18:1;2O/24:1;2	18E+04;1	14E+04;6	60E+04;2	84E+04;6	00E+03;2	8.80E+05
HexCer 22:1;2O/20:0;6	21E+02;1	36E+03;4	29E+03;2	81E+03;2	10E+03;4	4.60E+04
HexCer 31:1;2O/9:0;1	56E+03;6	28E+03;4	18E+03;4	10E+03;4	34E+03;6	2.20E+04
LPC 14:0;3	55E+03;4	67E+03;4	94E+03;2	29E+03;4	82E+03;2	1.00E+04
LPC 16:0;1	33E+04;5	01E+04;7	20E+04;3	23E+04;5	29E+04;6	4.00E+04
LPC 17:1;2	64E+03;2	95E+03;4	75E+03;2	05E+03;2	26E+03;5	5.80E+04
LPC 18:0;1	27E+04;1	88E+04;3	15E+04;7	57E+03;6	41E+03;3	8.00E+05
LPC 18:1;9	56E+03;2	51E+04;6	89E+04;2	30E+04;5	12E+04;5	2.40E+05
LPC 20:3;3	10E+02;1	69E+03;1	68E+03;3	22E+02;2	02E+03;3	4.20E+04
LPC 20:4;5	83E+03;6	83E+03;1	86E+04;2	65E+03;7	71E+03;1	1.60E+05
LPC 22:4;4	65E+03;4	50E+03;7	38E+03;3	61E+03;4	22E+03;8	3.00E+04
LPC 22:6;1	23E+03;5	57E+03;6	37E+03;3	57E+03;5	98E+03;5	9.70E+04
LPC 26:0;2	67E+03;4	52E+03;7	75E+03;2	29E+03;5	29E+03;7	8.60E+03
LPC 27:0;5	32E+02;7	01E+02;3	86E+03;1	77E+03;2	89E+03;3	2.50E+04
LPC O-14:1;3	90E+02;9	94E+02;2	30E+03;1	23E+03;1	71E+02;4	6.00E+03
LPC O-15:1;1	46E+03;8	64E+03;8	37E+03;4	31E+03;6	16E+03;5	8.60E+04
LPC O-16:0;2	49E+03;5	37E+03;2	45E+03;4	91E+03;6	66E+03;5	5.80E+04
LPC O-16:1;9	24E+03;5	84E+03;2	04E+04;1	03E+04;1	24E+04;1	4.20E+05
LPC O-17:1;3	80E+02;1	62E+03;2	68E+03;1	82E+03;2	84E+03;3	9.30E+04
LPC O-18:0;9	16E+02;3	70E+03;3	32E+03;2	20E+03;2	70E+03;8	7.20E+04
LPC O-18:1;6	36E+03;2	04E+04;1	17E+04;1	44E+04;1	38E+04;1	8.80E+05
LPC O-20:1;2	90E+02;6	90E+03;6	48E+03;5	00E+02;4	06E+03;5	2.90E+04
LPE 18:0;8	41E+02;4	49E+03;1	55E+03;2	81E+03;3	43E+03;4	7.40E+04
LPE 22:4;1	56E+03;1	59E+02;5	28E+03;2	39E+03;4	53E+03;5	7.60E+04
LPE 22:5;9	83E+02;1	33E+03;2	49E+03;1	23E+03;1	20E+03;2	7.40E+04
LPE O-18:1;2	24E+03;5	47E+02;3	80E+03;3	04E+03;3	67E+03;5	6.00E+03
LPE O-20:1;1	47E+02;5	45E+03;6	19E+03;3	30E+03;3	29E+03;3	1.70E+04
PC 12:0_19:1;1	61E+05;2	39E+05;5	05E+05;2	84E+05;4	63E+05;3	8.10E+06
PC 13:0_14:0;5	71E+01;3	14E+03;3	73E+03;1	46E+01;2	43E+03;1	7.30E+04
PC 13:0_16:1;4	36E+02;1	17E+04;1	70E+04;6	16E+03;9	53E+03;1	1.80E+05
PC 13:1_26:3;3	66E+04;1	78E+04;2	06E+05;9	15E+04;1	26E+05;1	5.60E+06
PC 14:0/14:0_A;1	04E+05;3	33E+05;3	45E+05;1	15E+05;2	73E+05;3	8.80E+06
PC 14:0/14:0_B;1	89E+03;7	59E+03;9	27E+03;1	79E+03;1	02E+04;9	1.30E+04
PC 14:0_15:0_A;2	60E+04;8	41E+04;1	63E+05;1	01E+05;1	12E+05;2	4.00E+05
PC 14:0_15:0_B;9	25E+02;1	60E+02;4	24E+03;5	60E+02;3	92E+03;1	7.40E+04
PC 14:0_16:0_A;3	40E+06;9	70E+06;1	59E+06;7	40E+06;8	21E+06;1	1.00E+08
PC 14:0_16:0_B;5	96E+04;1	78E+05;1	30E+05;2	26E+05;4	35E+04;1	1.00E+05
PC 14:0_16:1_A;3	42E+05;5	84E+05;1	67E+05;3	29E+05;5	66E+05;1	4.00E+07
PC 14:0_16:1_B;8	02E+03;3	22E+04;2	03E+04;8	69E+03;3	17E+04;1	7.00E+04
PC 14:0_16:2;1	05E+03;4	50E+03;2	03E+03;1	77E+03;1	35E+03;8	3.30E+03
PC 14:0_20:4;3	38E+03;1	08E+04;7	11E+03;1	79E+03;4	48E+03;5	5.00E+03
PC 14:0_21:1;4	84E+05;4	61E+06;3	75E+06;2	27E+06;2	34E+06;2	7.00E+06
PC 14:0_22:6;2	93E+03;4	90E+03;3	57E+03;2	21E+03;1	63E+03;3	3.00E+03
PC 15:0_16:0;2	39E+05;1	99E+06;1	37E+06;5	12E+05;4	89E+05;7	6.20E+06
PC 15:0_16:3;1	86E+03;5	94E+03;3	97E+03;3	24E+03;3	88E+03;2	7.20E+04
PC 15:0_20:4;5	40E+04;2	00E+05;1	28E+05;7	66E+04;7	56E+04;5	3.30E+05
PC 15:1_24:4;6	13E+04;2	66E+05;1	78E+05;1	61E+05;1	33E+05;1	8.00E+05
PC 16:0/16:0_A;1	50E+06;2	87E+07;2	02E+07;6	34E+06;2	71E+07;1	5.30E+08
PC 16:0/16:0_B;2	75E+05;4	28E+05;2	04E+05;2	72E+05;1	36E+05;1	8.00E+05
PC 16:0_16:1_A;7	92E+06;2	64E+07;1	32E+07;1	31E+07;4	65E+06;1	7.80E+08
PC 16:0_16:1_B;6	25E+04;1	18E+05;1	04E+05;7	79E+04;1	13E+05;2	3.90E+06
PC 16:0_16:2;1	96E+04;4	04E+04;3	43E+04;2	14E+04;1	21E+04;2	1.60E+05
PC 16:0_17:0;2	00E+03;2	24E+04;1	94E+04;1	06E+04;1	76E+04;8	9.40E+04
PC 16:0_17:1;3	99E+06;5	09E+06;1	30E+06;5	34E+06;3	30E+06;3	8.70E+07
PC 16:0_18:0_A;3	43E+06;1	05E+07;6	67E+06;5	41E+06;5	18E+06;2	1.80E+07
PC 16:0_18:0_B;5	30E+04;1	22E+05;9	08E+04;8	00E+04;9	26E+04;1	5.00E+05
PC 16:0_18:1_A;1	93E+07;6	92E+07;4	23E+07;2	60E+07;2	99E+07;8	7.40E+08
PC 16:0_18:1_B;4	07E+05;8	53E+05;5	27E+05;2	28E+05;1	56E+05;9	4.90E+05
PC 16:0_20:4_A;7	52E+05;1	21E+07;1	30E+07;3	68E+06;2	80E+06;4	1.80E+07
PC 16:0_20:4_B;4	32E+04;6	55E+04;7	28E+04;4	96E+04;2	79E+04;3	7.20E+05
PC 16:0_22:4_A;2	14E+05;2	98E+06;9	73E+05;9	73E+05;6	37E+05;8	8.10E+06
PC 16:0_22:4_B;7	03E+03;4	11E+04;2	38E+04;4	20E+04;2	29E+04;1	6.80E+05
PC 16:0_22:6;1	55E+04;7	99E+04;5	27E+04;2	27E+04;2	42E+04;2	1.00E+04
PC 16:0_34:6;1	31E+03;4	44E+03;3	87E+03;2	68E+03;1	70E+03;3	2.50E+04
PC 16:1/16:1;8	13E+05;1	37E+06;1	47E+06;8	70E+04;8	14E+05;4	8.00E+05
PC 16:1_16:2_A;9	02E+04;5	70E+05;2	17E+05;1	04E+05;2	59E+05;1	8.00E+06
PC 16:1_16:2_B;7	72E+03;6	59E+03;1	01E+04;5	61E+03;7	78E+03;2	3.20E+04
PC 16:1_18:1;1	44E+05;1	90E+05;1	39E+05;8	96E+04;7	55E+04;7	3.80E+05
PC 16:1_20:4;5	07E+03;1	65E+04;4	39E+03;1	15E+04;5	90E+03;1	3.00E+04
PC 16:1_20:5;9	69E+04;1	63E+05;1	10E+05;7	69E+04;1	08E+05;2	2.30E+06
PC 16:1_21:2;0	00E+00;0	00E+00;0	00E+00;0	00E+00;0	00E+00;0	0.00E+00
PC 16:1_22:6_B;3	45E+03;1	32E+04;1	09E+04;4	00E+02;2	23E+03;4	5.10E+04
PC 16:1_22:6_A;1	88E+05;3	44E+05;3	02E+05;5	42E+04;2	85E+05;2	4.30E+06
PC 16:2_18:1;7	06E+03;3	52E+04;8	86E+03;3	99E+03;8	87E+03;1	2.00E+05
PC 16:4_22:5;8	55E+02;4	17E+03;2	18E+03;1	69E+03;2	67E+03;1	4.70E+04
PC 17:0_16:2;1	11E+05;7	90E+05;4	72E+05;2	48E+05;4	10E+05;3	8.70E+06
PC 17:0_18:0;6	04E+04;1	10E+05;6	77E+04;5	32E+04;1	66E+04;4	9.20E+05
PC 17:0_18:1;3	01E+04;7	75E+04;3	51E+04;1	76E+04;2	10E+04;2	6.20E+05
PC 17:1_16:2;4	51E+04;6	72E+04;7	73E+04;6	97E+04;2	96E+04;1	9.00E+04
PC 17:1_18:1;2	05E+06;2	88E+06;2	71E+06;1	53E+06;1	23E+06;1	6.10E+07
PC 17:1_18:2;1	48E+04;2	72E+05;2	62E+05;9	37E+04;1	74E+05;2	3.80E+06
PC 17:1_22:2;1	23E+04;3	26E+04;6	33E+04;1	63E+04;3	20E+04;1	7.50E+05
PC 17:1_22:6;3	04E+04;1	61E+05;2	25E+05;3	53E+04;1	03E+05;4	2.00E+05
PC 17:1_24:4;3	23E+04;1	04E+05;6	42E+04;8	39E+04;4	20E+04;5	4.60E+05
PC 18:0_18:1_A;1	31E+06;1	64E+07;1	13E+07;3	46E+06;2	33E+07;7	2.80E+07
PC 18:0_18:1_B;1	78E+04;2	20E+05;1	41E+05;2	32E+05;1	36E+05;1	5.10E+06
PC 18:0_19:1;3	35E+04;6	89E+04;2	54E+05;2	04E+05;1	45E+05;5	6.40E+05
PC 18:0_20:3;1	17E+03;1	60E+03;5	18E+03;5	88E+03;3	55E+03;1	2.70E+04
PC 18:0_20:4;4	68E+04;3	51E+04;4	16E+04;7	15E+04;8	93E+03;1	8.00E+05
PC 18:0_22:3;2	67E+02;1	85E+03;3	32E+03;2	68E+03;1	27E+03;1	2.70E+04
PC 18:0_22:4;8	17E+03;1	26E+04;1	74E+04;1	20E+04;1	13E+04;1	1.30E+05
PC 18:0_24:6;1	11E+01;1	64E+03;2	17E+03;2	53E+03;1	68E+03;1	6.60E+04
PC 18:1/18:1_A;6	11E+06;2	40E+07;2	78E+07;2	26E+07;1	30E+07;1	2.90E+07
PC 18:1/18:1_B;9	71E+03;2	62E+05;2	72E+05;2	87E+05;1	42E+05;6	5.30E+05
PC 18:1_18:2_A;5	43E+05;2	93E+06;1	94E+06;4	48E+06;2	46E+06;9	2.20E+06
PC 18:1_18:2_B;1	63E+03;2	62E+04;1	55E+04;3	70E+04;3	46E+04;3	5.70E+05
PC 18:1_19:1_A;1	14E+05;3	57E+05;1	24E+06;7	22E+05;6	04E+05;5	6.50E+06
PC 18:1_19:1_B;5	36E+01;1	69E+04;1	38E+04;1	31E+04;8	90E+03;6	3.70E+04
PC 18:1_20:1;6	15E+02;9	99E+03;1	44E+04;1	32E+04;6	83E+03;3	1.70E+05
PC 18:1_22:4;2	00E+03;7	55E+03;1	22E+04;1	83E+04;1	15E+04;1	6.80E+05
PC 18:1_22:5;3	93E+03;1	32E+04;1	23E+04;8	65E+03;1	08E+04;1	1.10E+05
PC 18:1_22:6_A;9	31E+04;2	02E+06;2	31E+06;2	75E+06;3	48E+06;2	6.70E+06
PC 18:1_22:6_B;2	50E+04;4	33E+04;1	97E+04;5	96E+04;2	29E+04;2	3.90E+05
PC 18:1_24:6;6	83E+02;1	24E+03;2	26E+03;4	98E+03;1	80E+03;2	8.40E+04
PC 18:4_22:5;4	54E+03;1	02E+04;9	25E+03;1	02E+04;7	16E+03;8	9.20E+04
PC 18:5_24:5;3	86E+04;7	22E+04;3	45E+04;9	01E+04;1	21E+02;5	7.00E+05
PC 18:5_26:6;1	01E+04;3	02E+04;1	05E+04;3	70E+04;2	02E+04;2	3.60E+05
PC 19:0_18:1;6	08E+02;1	69E+03;3	74E+03;3	89E+03;2	94E+03;2	5.30E+04
PC 19:0_18:4;1	76E+05;3	40E+05;2	73E+05;6	18E+05;1	51E+05;2	5.20E+06
PC 19:0_18:5;2	23E+05;2	08E+05;2	35E+05;2	89E+05;2	07E+05;2	5.80E+06
PC 20:0_19:2;2	09E+04;4	30E+04;1	79E+03;1	69E+04;1	76E+04;2	6.90E+05
PC 20:4_22:5;3	92E+04;5	50E+04;9	73E+04;5	24E+04;7	73E+04;3	1.90E+05
PC 20:4_22:6;1	41E+02;4	86E+02;4	35E+03;2	25E+03;1	69E+03;2	3.00E+04
PC 20:5_22:6;1	75E+03;5	28E+03;2	95E+03;8	37E+03;2	69E+03;3	9.30E+04
PC 22:5_22:5;1	72E+04;2	30E+04;3	57E+04;4	08E+04;3	26E+04;2	7.00E+05
PC 22:6_22:6;5	10E+03;2	85E+04;1	85E+04;2	74E+04;8	88E+03;1	5.00E+05
PC 28:1;6	05E+03;8	99E+03;5	63E+03;1	22E+04;9	33E+03;8	9.40E+04
PC 30:2;5	56E+04;9	12E+04;9	67E+03;7	73E+04;5	28E+03;1	1.30E+06
PC 30:3;5	29E+03;7	26E+03;4	11E+03;7	93E+03;4	75E+03;1	9.00E+04
PC 32:4;1	10E+04;1	13E+04;9	71E+03;1	77E+04;3	10E+03;1	9.90E+05
PC 34:2;7	12E+06;9	66E+06;8	40E+06;1	50E+07;8	18E+05;1	2.00E+07
PC 34:3;1	26E+06;1	18E+06;8	98E+05;1	29E+06;1	04E+06;6	5.70E+06
PC 34:4;4	67E+05;4	19E+05;2	61E+05;3	76E+05;1	53E+05;3	6.80E+06
PC 34:5;1	02E+04;1	60E+04;1	42E+04;1	79E+04;1	52E+02;1	9.10E+05
PC 36:0;1	12E+05;1	99E+05;1	50E+05;2	41E+05;8	27E+04;2	7.50E+06
PC 36:5;3	99E+05;2	90E+05;4	41E+05;1	59E+05;1	61E+05;6	1.00E+05
PC 36:7;3	42E+03;6	19E+03;5	34E+03;5	65E+03;2	01E+03;4	9.30E+04
PC 38:0;9	09E+03;1	44E+04;4	56E+03;1	62E+04;3	47E+02;1	4.50E+05
PC 38:1;7	99E+04;7	16E+04;1	16E+05;1	85E+05;7	16E+04;1	6.00E+05
PC 38:2;7	47E+05;4	58E+05;6	63E+05;1	13E+06;2	71E+05;1	5.20E+07
PC 38:3_A;1	10E+05;3	44E+05;2	09E+05;2	51E+05;3	61E+04;8	6.40E+05
PC 38:3_B;1	14E+04;8	43E+05;1	97E+06;1	37E+06;2	98E+05;1	2.60E+07
PC 38:3_C;5	36E+03;1	02E+04;9	37E+03;1	71E+04;3	24E+03;2	2.30E+05
PC 38:4;2	93E+06;5	24E+06;2	33E+06;9	15E+05;1	45E+06;2	7.20E+07
PC 38:5;4	76E+06;4	76E+06;1	05E+07;3	23E+06;1	22E+06;4	1.30E+07
PC 38:6;8	55E+05;2	71E+06;2	57E+06;2	79E+06;1	28E+06;3	3.10E+07
PC 38:8;1	68E+04;1	87E+04;2	15E+04;3	64E+04;3	16E+03;2	5.50E+05
PC 40:0;7	96E+03;5	37E+03;1	94E+03;8	74E+03;3	21E+03;8	9.00E+03
PC 40:1;1	29E+04;2	75E+04;1	22E+04;1	77E+04;2	34E+03;1	4.10E+05
PC 40:3_A;1	60E+05;8	47E+04;1	09E+05;1	48E+05;3	34E+03;1	4.70E+06
PC 40:3_B;4	14E+04;9	67E+04;2	85E+04;8	98E+04;6	91E+04;1	2.00E+05
PC 40:4;6	47E+05;1	08E+06;8	91E+04;1	16E+06;4	78E+05;1	1.80E+07
PC 40:5;9	82E+05;9	07E+05;6	16E+05;6	46E+05;4	80E+05;9	7.80E+06
PC 40:6_A;1	63E+06;2	50E+06;1	09E+06;2	77E+06;1	29E+06;1	2.90E+07
PC 40:6_B;6	17E+05;3	76E+05;1	09E+06;1	05E+06;2	84E+05;5	2.60E+06
PC 40:8;8	13E+04;3	47E+04;7	91E+04;1	88E+05;2	14E+04;1	4.00E+06
PC 42:1;4	00E+03;5	79E+03;4	25E+03;6	80E+03;8	99E+02;6	1.30E+04
PC 42:2;3	03E+03;1	21E+04;5	88E+03;1	25E+04;4	62E+03;9	3.70E+04
PC 42:5_A;4	24E+04;7	58E+04;4	64E+03;1	09E+05;3	56E+04;7	9.30E+05
PC 42:5_B;8	09E+04;1	14E+05;2	88E+04;1	47E+05;1	26E+04;1	2.00E+05
PC 42:6;1	60E+05;1	16E+05;7	05E+04;1	91E+05;6	92E+04;1	2.70E+06
PC 42:7;7	79E+04;1	85E+05;2	43E+04;3	02E+05;1	70E+05;1	4.10E+06
PC 42:8;9	40E+04;1	37E+05;7	53E+04;1	11E+05;3	13E+04;1	9.60E+05
PC 44:7;9	89E+03;3	30E+04;2	90E+04;3	01E+04;2	67E+04;8	6.10E+04
PC 8:0_9:0;7	22E+03;7	46E+03;4	13E+03;8	60E+03;2	27E+03;7	2.00E+04
PC 9:0_17:0;4	24E+03;7	90E+03;4	95E+03;7	11E+03;3	58E+03;6	4.60E+04
PC O-22:5;3	58E+03;1	09E+03;1	26E+03;4	30E+03;2	67E+03;3	3.50E+04
PC O-28:0_A;1	39E+05;1	54E+05;1	24E+05;1	70E+05;4	22E+04;1	6.40E+06
PC O-28:0_B;5	10E+03;2	37E+03;3	27E+03;3	59E+03;1	26E+03;3	2.00E+03
PC O-28:1;1	50E+04;1	39E+04;1	19E+04;9	11E+03;7	11E+03;6	4.90E+04
PC O-28:2;1	38E+03;1	89E+03;2	53E+03;2	06E+03;4	13E+02;3	3.20E+04
PC O-30:0_A;2	10E+05;4	03E+05;3	37E+05;2	84E+05;1	53E+05;4	5.30E+06
PC O-30:0_B;1	21E+03;4	24E+03;3	46E+03;2	74E+03;6	09E+02;1	9.20E+04
PC O-30:1;1	67E+04;2	54E+04;4	39E+04;5	04E+04;6	40E+04;3	6.30E+05
PC O-32:0_A;9	60E+05;9	56E+05;2	23E+06;1	18E+06;4	58E+06;2	9.20E+07
PC O-32:0_B;9	75E+03;2	79E+04;3	30E+04;2	10E+04;2	69E+04;2	3.50E+05
PC O-32:1_A;3	76E+05;8	10E+05;8	16E+05;5	17E+05;7	26E+05;8	5.20E+06
PC O-32:1_B;2	36E+03;8	78E+03;9	95E+03;4	30E+03;1	39E+04;9	4.70E+04
PC O-32:2_A;2	41E+05;1	41E+05;2	31E+05;8	89E+04;1	81E+05;2	2.70E+06
PC O-32:2_B;7	37E+02;1	80E+03;2	74E+03;1	77E+02;1	43E+03;3	8.40E+04
PC O-32:4;6	29E+03;4	84E+04;3	96E+04;3	19E+04;2	67E+04;6	5.00E+04
PC O-32:5;9	24E+02;9	98E+02;2	09E+03;1	09E+03;2	47E+03;1	5.90E+04
PC O-33:0;1	87E+05;4	23E+05;4	66E+05;1	94E+05;5	61E+05;4	4.60E+06
PC O-33:1;2	06E+05;2	42E+05;5	76E+05;2	62E+05;2	55E+05;3	9.60E+06
PC O-34:0_A;3	44E+05;2	04E+05;1	53E+06;1	06E+06;2	53E+06;1	5.70E+07
PC O-34:0_B;4	67E+03;1	11E+04;1	53E+04;2	50E+04;2	43E+04;4	5.00E+04
PC O-34:1_A;4	05E+06;2	13E+06;1	23E+07;5	29E+06;1	12E+06;5	3.50E+07
PC O-34:1_B;1	23E+04;2	69E+04;8	47E+04;5	55E+04;4	14E+04;8	8.10E+05
PC O-34:2_A;2	22E+05;8	91E+05;5	93E+05;5	82E+05;6	16E+05;8	8.30E+06
PC O-34:2_B;5	92E+03;7	77E+03;8	23E+03;3	81E+03;8	03E+03;3	5.00E+04
PC O-34:2_C;1	59E+03;6	02E+03;8	64E+03;3	88E+03;6	35E+03;7	2.40E+04
PC O-34:4;2	42E+04;2	71E+04;4	36E+04;1	88E+04;2	08E+04;5	1.30E+05
PC O-34:5;5	38E+03;7	98E+03;1	33E+04;3	21E+03;2	72E+03;1	6.10E+05
PC O-34:6;4	11E+03;1	08E+04;2	96E+04;9	88E+03;2	20E+04;2	2.50E+05
PC O-35:1;3	87E+04;2	11E+05;2	09E+05;4	02E+04;2	52E+05;4	2.60E+06
PC O-35:2;6	91E+04;8	09E+04;2	21E+05;3	15E+04;9	14E+04;1	3.70E+06
PC O-36:0;4	72E+04;4	56E+04;7	49E+04;3	66E+04;4	28E+04;8	4.20E+05
PC O-36:1_A;7	54E+04;3	43E+05;3	92E+05;2	20E+05;3	68E+05;3	6.80E+06
PC O-36:1_B;3	35E+03;5	67E+03;9	72E+03;2	87E+03;6	63E+03;9	8.50E+03
PC O-36:2_A;4	87E+04;6	42E+04;3	54E+05;1	62E+05;2	64E+05;2	9.70E+06
PC O-36:2_B;1	02E+03;2	59E+03;5	98E+03;3	19E+03;4	46E+02;1	6.00E+04
PC O-36:2_C;2	51E+03;1	48E+04;1	44E+04;7	38E+03;1	06E+04;1	0.00E+00
PC O-36:3_A;7	46E+04;1	61E+05;7	34E+04;1	47E+05;2	00E+05;1	6.70E+06
PC O-36:3_B;4	28E+05;2	70E+05;9	46E+05;4	78E+05;5	75E+05;6	5.80E+06
PC O-36:3_C;1	18E+03;5	01E+03;8	31E+03;5	64E+03;8	80E+03;1	2.20E+05
PC O-36:4_A;4	93E+05;1	99E+06;1	79E+06;1	18E+06;1	45E+06;4	6.90E+07
PC O-36:4_B;1	19E+04;3	82E+04;2	18E+04;2	70E+04;2	58E+04;3	5.20E+05
PC O-36:5_A;1	91E+04;4	55E+05;4	27E+05;3	29E+04;2	68E+05;3	4.80E+06
PC O-36:5_B;6	31E+02;3	37E+03;1	16E+03;2	11E+03;2	57E+03;3	5.50E+04
PC O-36:6;8	60E+03;8	77E+02;2	92E+04;1	32E+04;2	50E+04;3	1.80E+05
PC O-37:0;3	88E+03;5	23E+03;9	82E+03;4	84E+03;4	74E+03;1	8.00E+04
PC O-37:3;7	02E+04;1	71E+04;1	19E+05;9	54E+04;1	15E+05;1	5.90E+06
PC O-38:0;7	29E+02;2	70E+04;3	06E+04;1	63E+04;1	63E+04;1	5.70E+05
PC O-38:2_A;6	87E+03;1	02E+04;2	15E+04;1	21E+04;1	97E+04;1	6.20E+05
PC O-38:2_B;9	48E+02;5	20E+04;6	19E+04;2	42E+02;4	03E+04;2	8.70E+05
PC O-38:3_A;9	01E+03;2	42E+05;3	52E+05;1	27E+05;1	97E+05;2	4.40E+06
PC O-38:3_B;9	19E+02;4	47E+02;5	18E+03;2	30E+03;3	16E+03;3	9.30E+04
PC O-38:4_A;4	82E+05;1	54E+06;1	60E+06;5	35E+05;1	27E+06;1	8.00E+07
PC O-38:4_B;2	80E+03;1	13E+04;1	37E+04;2	66E+03;1	51E+04;1	3.50E+05
PC O-38:4_C;2	58E+03;8	35E+03;1	61E+04;1	00E+04;1	11E+04;2	3.00E+04
PC O-38:5_A;6	55E+05;1	13E+05;3	00E+06;3	97E+05;2	78E+06;1	2.30E+07
PC O-38:5_B;1	46E+04;4	16E+04;6	82E+03;3	18E+04;3	52E+04;4	7.20E+05
PC O-38:5_C;6	52E+03;1	95E+04;1	42E+04;2	48E+04;4	76E+03;1	1.00E+05
PC O-38:6_A;5	45E+05;9	30E+05;2	66E+05;5	24E+05;9	01E+05;2	2.30E+07
PC O-38:6_B;6	68E+05;2	68E+06;1	69E+06;7	24E+05;2	64E+06;8	8.80E+06
PC O-38:6_C;7	13E+03;3	06E+04;1	38E+04;1	20E+04;9	19E+03;5	6.50E+04
PC O-38:6_D;7	79E+03;2	48E+04;1	64E+04;4	13E+03;1	03E+04;1	1.60E+05
PC O-38:7;2	96E+03;2	82E+04;2	30E+04;1	39E+04;1	43E+04;1	2.70E+05
PC O-39:0;3	31E+03;5	54E+03;4	03E+03;2	49E+03;1	84E+03;3	4.20E+04
PC O-39:4;1	77E+04;1	48E+05;1	02E+05;3	80E+04;3	63E+04;5	6.50E+05
PC O-40:1;7	05E+03;2	25E+04;1	51E+04;1	23E+04;1	47E+04;1	3.00E+04
PC O-40:2;3	34E+03;1	24E+04;7	94E+03;4	74E+03;4	67E+03;3	3.00E+04
PC O-40:3;1	71E+04;7	42E+04;4	97E+04;4	48E+04;3	70E+04;3	1.00E+04
PC O-40:4_A;2	48E+04;4	73E+05;3	34E+05;1	04E+05;4	47E+05;2	5.20E+06
PC O-40:4_B;6	90E+03;1	07E+04;5	13E+03;6	83E+03;3	40E+03;2	7.00E+04
PC O-40:5_A;1	61E+05;5	37E+05;2	69E+05;2	67E+05;9	43E+04;3	6.20E+06
PC O-40:5_B;3	75E+05;7	09E+05;6	25E+05;4	67E+05;6	81E+05;1	4.30E+07
PC O-40:5_C;2	19E+05;4	52E+05;3	84E+05;2	39E+05;1	35E+05;2	4.20E+06
PC O-40:5_D;8	39E+02;9	41E+03;8	17E+03;4	45E+03;7	38E+03;3	7.60E+04
PC O-40:5_E;4	38E+03;5	57E+03;1	42E+03;5	85E+03;3	61E+03;4	2.50E+04
PC O-40:6_A;4	31E+05;1	32E+06;8	37E+05;6	79E+05;6	51E+05;2	7.40E+06
PC O-40:6_B;4	54E+03;1	04E+04;7	77E+03;6	85E+03;7	93E+03;8	9.90E+04
PC O-40:7_A;4	24E+05;1	52E+06;9	30E+05;5	72E+05;6	57E+05;1	9.20E+07
PC O-40:7_B;3	74E+03;7	83E+03;4	84E+03;2	09E+03;1	43E+03;8	7.10E+03
PC O-40:7_C;1	43E+03;2	30E+04;2	46E+04;6	99E+03;5	32E+03;7	9.50E+04
PC O-40:8_A;1	78E+04;2	70E+04;3	01E+04;2	05E+04;1	15E+04;1	5.40E+05
PC O-40:8_B;6	33E+04;8	80E+05;2	87E+05;2	88E+05;1	88E+05;2	6.00E+06
PC O-40:8_C;2	17E+03;1	27E+04;7	35E+03;1	30E+04;7	07E+03;5	1.90E+04
PC O-42:2;1	26E+03;6	47E+03;4	27E+03;1	84E+03;1	96E+03;1	6.30E+04
PC O-42:4;9	07E+03;3	07E+04;2	68E+04;1	86E+04;1	18E+04;2	2.50E+05
PC O-42:5_A;2	97E+04;5	01E+04;5	36E+04;3	17E+03;2	97E+04;1	7.50E+04
PC O-42:5_B;3	97E+03;2	50E+04;9	55E+03;4	55E+03;1	14E+04;7	9.00E+04
PC O-42:6;8	02E+04;6	85E+04;1	05E+05;5	83E+04;8	09E+04;2	4.10E+05
PC O-42:7;2	16E+04;2	85E+04;2	08E+04;1	34E+04;1	13E+04;1	1.10E+05
PC O-44:4;2	48E+03;8	06E+03;2	15E+03;5	62E+03;2	88E+03;5	1.00E+03
PC O-44:5;4	95E+03;8	30E+03;5	60E+03;3	92E+03;5	53E+03;1	1.40E+05
PC O-44:6;9	51E+03;2	42E+04;1	48E+04;2	46E+03;2	54E+03;7	1.30E+04
PC O-44:7;2	74E+03;1	05E+04;8	65E+03;3	18E+02;1	77E+03;3	5.80E+04
PE 16:0/16:0;1	98E+03;3	63E+03;3	19E+03;5	72E+02;3	01E+03;2	5.70E+04
PE 16:0_16:1;2	52E+03;1	26E+04;3	17E+03;1	43E+03;3	17E+03;4	3.00E+04
PE 16:0_17:1;1	45E+03;7	09E+03;3	70E+03;2	86E+03;4	54E+03;2	5.00E+04
PE 16:0_18:0_A;1	13E+04;8	05E+04;4	81E+04;2	53E+04;4	18E+04;3	9.50E+05
PE 16:0_18:0_B;4	33E+03;7	86E+03;4	86E+03;3	82E+03;1	19E+03;3	5.30E+04
PE 16:0_18:1;4	71E+04;1	21E+05;5	49E+04;2	75E+04;3	29E+04;4	1.10E+05
PE 16:0_22:6;1	69E+04;2	52E+04;2	89E+04;2	61E+04;1	11E+04;4	7.00E+03
PE 16:1_17:1;7	30E+02;1	03E+03;9	63E+02;5	43E+02;4	38E+02;5	7.20E+03
PE 16:1_18:1;8	20E+02;1	51E+04;1	45E+04;5	19E+03;9	61E+03;1	3.10E+05
PE 16:1_20:4;3	87E+02;1	03E+03;1	99E+03;5	13E+02;1	01E+03;5	5.10E+03
PE 16:2_18:1;8	23E+02;4	36E+03;6	10E+03;9	57E+02;2	78E+03;1	1.40E+04
PE 17:0_18:1;8	04E+03;2	60E+04;1	60E+04;2	09E+04;1	05E+04;1	3.60E+05
PE 17:1_18:1;4	68E+02;5	88E+03;4	03E+03;1	24E+03;8	34E+03;2	6.10E+04
PE 18:0_18:1_A;9	83E+04;1	21E+06;7	76E+05;1	28E+06;7	48E+05;8	3.50E+06
PE 18:0_18:1_B;3	56E+04;7	32E+04;2	70E+05;2	17E+05;1	55E+05;6	0.00E+00
PE 18:0_20:1;8	85E+02;1	21E+03;3	93E+03;4	46E+03;2	69E+03;9	5.90E+03
PE 18:0_20:3;1	15E+04;8	61E+03;1	02E+04;1	75E+04;2	19E+03;4	4.10E+04
PE 18:0_20:4;2	70E+04;1	86E+05;3	35E+05;2	71E+05;1	28E+05;1	2.80E+06
PE 18:0_22:3;4	78E+03;7	40E+03;1	02E+04;7	03E+03;6	60E+03;6	5.90E+04
PE 18:0_22:5_A;1	06E+02;1	57E+04;2	08E+04;2	42E+04;1	60E+04;1	5.80E+05
PE 18:0_22:5_B;1	04E+04;4	09E+04;4	74E+04;3	85E+04;2	22E+04;2	2.00E+04
PE 18:0_22:6;2	43E+03;6	57E+04;6	82E+04;7	20E+04;3	55E+04;1	6.40E+05
PE 18:1/18:1;1	08E+05;5	80E+05;3	85E+05;8	88E+05;4	87E+05;1	8.30E+06
PE 18:1_18:2;3	11E+02;5	00E+03;2	96E+03;7	07E+03;6	60E+03;6	8.20E+04
PE 18:1_19:1;5	43E+02;1	70E+03;5	93E+03;3	45E+03;2	88E+03;2	7.00E+04
PE 18:1_20:1;3	22E+01;1	01E+04;8	29E+03;7	84E+03;5	34E+03;3	8.20E+04
PE 18:1_20:4_A;1	51E+04;2	45E+05;3	53E+05;3	24E+05;1	67E+05;7	7.80E+06
PE 18:1_20:4_B;5	88E+03;2	22E+04;3	59E+04;5	37E+04;3	39E+04;4	9.50E+05
PE 18:1_22:6;1	67E+04;5	61E+04;5	24E+04;3	68E+04;4	59E+04;4	7.40E+05
PE 19:0_18:1;1	34E+02;2	91E+03;3	33E+03;3	97E+03;5	02E+03;3	8.50E+03
PE 19:2_19:2;1	23E+06;2	14E+06;9	72E+05;2	94E+06;1	13E+06;1	1.80E+07
PE 22:1_17:2;1	21E+04;2	19E+04;4	00E+04;8	83E+04;3	19E+04;5	3.00E+04
PE 22:3_22:6;1	49E+03;3	37E+03;3	04E+03;3	34E+03;2	36E+03;2	9.30E+04
PE 34:1;2	54E+05;4	76E+05;2	28E+05;5	94E+05;7	97E+02;3	7.60E+06
PE 34:2;4	56E+04;1	36E+05;4	75E+04;1	67E+05;9	08E+04;1	6.00E+05
PE 36:3;8	80E+03;2	45E+04;5	40E+04;5	63E+04;4	25E+04;3	6.60E+05
PE 38:3;4	77E+04;9	23E+04;7	43E+04;1	68E+05;4	12E+04;6	8.40E+05
PE 38:6;2	89E+05;2	70E+05;3	04E+05;3	75E+05;2	68E+05;3	3.50E+06
PE 40:3;4	07E+04;8	39E+04;3	50E+03;3	30E+04;3	42E+04;5	2.40E+05
PE 40:4;3	51E+05;4	92E+05;8	71E+05;4	69E+05;6	92E+05;2	8.50E+06
PE 40:6;5	77E+04;1	99E+05;1	78E+06;9	23E+05;6	91E+05;9	4.10E+06
PE 40:7;1	64E+05;4	95E+05;2	76E+05;7	85E+05;2	52E+05;3	6.90E+06
PE P-16:0_16:0;1	44E+03;1	92E+03;2	99E+03;3	41E+03;2	73E+03;2	2.60E+04
PE P-16:0_16:1;8	20E+02;1	10E+03;1	70E+03;1	95E+03;1	56E+03;1	2.90E+04
PE P-16:0_18:1;4	97E+03;2	78E+04;1	81E+04;2	67E+04;8	66E+03;1	4.70E+05
PE P-16:0_20:4;2	38E+04;3	54E+04;2	21E+04;4	79E+04;3	67E+04;3	5.10E+05
PE P-16:0_22:3;3	56E+04;5	84E+04;6	19E+03;4	95E+04;3	38E+03;7	2.20E+05
PE P-16:0_22:4;5	54E+04;7	61E+04;4	31E+04;8	31E+04;4	97E+04;1	1.40E+06
PE P-16:0_22:6;5	07E+04;5	18E+04;4	47E+04;8	13E+04;1	42E+04;9	1.80E+05
PE P-17:0_20:4;5	05E+04;6	84E+04;5	95E+04;1	07E+05;5	80E+03;7	2.30E+05
PE P-17:0_22:6;1	09E+04;1	01E+04;7	72E+03;1	11E+04;8	92E+03;5	6.50E+04
PE P-18:0_16:0;5	06E+04;4	54E+04;2	83E+04;4	07E+04;1	66E+04;3	9.80E+05
PE P-18:0_17:1;1	73E+03;2	72E+03;2	43E+03;3	05E+03;2	60E+01;3	2.60E+04
PE P-18:0_18:1;5	15E+04;9	18E+04;6	92E+04;1	11E+05;3	81E+04;1	2.70E+06
PE P-18:0_20:4;3	78E+05;2	75E+05;4	18E+05;1	50E+05;1	52E+05;5	7.00E+06
PE P-18:0_22:3;3	35E+04;6	07E+04;5	23E+04;5	54E+04;1	97E+04;4	8.40E+05
PE P-18:0_22:4;5	88E+04;9	31E+04;2	95E+04;1	05E+05;2	25E+03;9	3.60E+05
PE P-18:0_22:5;1	43E+05;1	28E+05;2	08E+05;3	30E+05;1	28E+05;1	9.00E+06
PE P-18:0_22:6;9	54E+04;5	85E+04;8	47E+04;1	44E+05;3	47E+04;1	9.40E+06
PE P-18:0_24:5;2	57E+03;8	00E+03;4	87E+03;5	85E+03;8	41E+02;2	1.00E+03
PE P-18:1_16:0;1	40E+03;1	04E+05;2	43E+05;1	69E+05;3	67E+04;1	5.50E+06
PE P-18:1_16:1;9	70E+02;1	85E+03;1	69E+03;3	10E+03;5	86E+02;4	4.00E+03
PE P-18:1_18:1;7	01E+04;1	25E+05;5	58E+04;2	19E+04;3	46E+04;6	5.10E+05
PE P-18:1_20:1;1	26E+04;1	26E+04;2	79E+04;8	54E+03;3	22E+03;1	9.00E+04
PE P-18:1_22:4;1	43E+04;4	52E+04;4	29E+04;4	66E+04;2	13E+04;5	5.20E+05
PE P-18:1_22:6;5	13E+04;5	72E+04;6	57E+04;1	11E+05;9	64E+03;7	7.90E+05
PE P-18:1_24:6;3	00E+03;2	03E+03;7	32E+02;3	30E+03;1	21E+03;3	6.00E+03
PG 14:0_18:1;1	90E+03;4	07E+03;1	80E+03;2	62E+03;3	45E+02;2	8.00E+03
PG 16:0_18:1;8	20E+04;4	35E+04;5	60E+04;7	60E+04;1	71E+03;7	5.70E+05
PG 16:0_19:1;2	96E+03;6	91E+03;2	04E+03;6	41E+03;4	94E+03;7	3.10E+04
PG 16:1_18:1;2	16E+03;3	61E+03;2	98E+02;3	89E+03;1	60E+03;3	9.60E+04
PG 18:0_18:1;7	06E+03;6	52E+03;4	43E+03;4	64E+03;3	45E+03;7	3.00E+03
PG 18:1/18:1;6	21E+03;9	52E+03;4	16E+03;1	05E+04;4	91E+03;4	9.20E+04
PG 18:1_22:6_A;8	66E+03;5	28E+03;1	52E+04;1	48E+04;3	98E+03;7	3.80E+04
PG 18:1_22:6_B;3	85E+03;1	64E+03;3	74E+03;8	92E+03;1	01E+03;6	6.20E+04
PG 20:2_22:6;1	39E+03;2	01E+03;1	48E+03;2	36E+03;3	12E+02;2	1.30E+04
PI 16:0_20:3;1	93E+03;7	66E+03;3	74E+03;7	94E+03;2	94E+03;5	9.50E+04
PI 16:0_20:4;2	65E+04;4	74E+04;2	90E+03;6	83E+04;2	23E+04;4	9.70E+05
PI 16:1_18:1;6	91E+03;9	77E+03;2	46E+03;1	25E+04;1	07E+03;8	7.40E+04
PI 16:1_20:4;4	08E+03;2	95E+03;1	80E+03;4	87E+03;1	76E+03;3	2.30E+04
PI 17:0_20:3;2	64E+03;6	28E+03;8	26E+02;1	03E+04;5	76E+03;4	7.80E+04
PI 17:0_20:4;1	74E+04;2	54E+04;1	40E+04;2	05E+04;5	81E+03;3	6.40E+04
PI 17:1_18:1;1	02E+03;3	42E+03;3	00E+03;3	11E+03;2	76E+03;8	9.10E+03
PI 17:1_20:4;4	28E+03;4	42E+03;2	45E+03;5	09E+03;1	34E+03;4	2.70E+04
PI 18:0_20:3_A;9	03E+03;1	68E+04;1	05E+04;1	51E+04;7	62E+03;1	3.80E+05
PI 18:0_20:3_B;3	26E+04;9	88E+03;1	15E+04;3	90E+04;2	43E+04;3	5.00E+04
PI 18:0_20:4;6	37E+05;7	02E+05;5	66E+05;7	75E+05;1	93E+05;7	4.90E+06
PI 18:0_22:3;2	68E+03;1	25E+03;1	72E+03;1	89E+03;6	63E+02;1	5.90E+04
PI 18:0_22:4;1	54E+04;1	42E+04;1	23E+04;9	35E+03;7	30E+03;6	6.60E+04
PI 18:0_22:5;1	08E+04;1	48E+04;1	99E+04;1	61E+04;3	24E+03;2	6.10E+05
PI 18:1/18:1;1	08E+04;2	07E+04;1	74E+04;1	46E+04;7	85E+03;2	3.30E+05
PI 18:1_20:4;7	86E+04;2	76E+05;2	26E+05;1	79E+05;3	97E+04;1	2.50E+06
PI 18:1_22:6;2	61E+03;3	98E+03;6	88E+03;7	89E+03;1	00E+04;5	6.80E+04
PI 18:2_20:4;1	69E+03;1	68E+03;3	93E+03;2	08E+03;8	05E+03;5	1.30E+04
PI 19:1_20:4;3	08E+03;8	84E+03;1	05E+04;6	63E+03;8	53E+03;7	4.20E+04
PI 20:2_20:4;2	87E+03;6	18E+03;6	23E+03;3	95E+03;5	54E+03;6	5.00E+04
PI 34:2;2	91E+03;1	09E+04;1	23E+04;5	32E+03;1	72E+04;1	1.70E+05
PI 36:2;6	96E+04;4	09E+04;6	70E+04;2	57E+04;5	24E+04;6	5.60E+05
PI 36:3;2	61E+03;6	36E+03;9	72E+03;6	29E+02;5	05E+03;1	3.60E+05
PI 36:4;9	10E+03;7	00E+04;5	72E+04;4	61E+04;3	86E+04;8	7.40E+05
PI 36:5;1	92E+03;2	07E+03;4	34E+03;2	27E+03;5	11E+03;3	2.90E+04
PI 37:4;2	35E+04;5	32E+04;5	85E+04;2	44E+04;7	05E+04;5	6.10E+05
PI 37:5;3	78E+03;4	45E+03;1	06E+04;4	81E+03;4	67E+03;7	2.70E+04
PI 38:3;2	68E+04;1	59E+04;1	19E+05;8	25E+04;1	97E+05;1	2.20E+06
PI 38:4;3	60E+05;8	54E+05;1	18E+06;1	92E+06;1	87E+06;3	1.20E+07
PI 38:5;1	59E+05;8	36E+04;4	83E+05;2	08E+05;4	39E+04;2	1.00E+06
PI 38:6;8	75E+02;1	92E+03;6	04E+03;3	96E+03;2	95E+03;6	2.80E+04
PI 40:4;1	25E+04;5	01E+04;3	33E+04;3	27E+04;3	47E+04;4	9.70E+05
PI 40:5;3	20E+04;4	20E+04;4	45E+04;2	06E+04;4	34E+04;1	8.90E+05
PI 40:6;3	22E+03;1	22E+04;1	75E+04;7	84E+03;1	28E+04;1	4.60E+05
PI 40:7;7	21E+03;8	07E+03;1	30E+04;5	60E+03;6	18E+03;1	5.30E+05
PI O-18:1_20:4;3	15E+03;4	67E+03;7	82E+03;1	88E+03;1	59E+03;9	4.40E+04
PS 16:0_18:1;3	18E+03;8	36E+03;2	29E+04;7	63E+03;1	70E+04;1	7.40E+05
PS 16:0_22:4;6	10E+02;3	32E+03;3	30E+03;6	34E+02;3	97E+03;6	7.20E+04
PS 16:1_18:1;1	43E+03;1	67E+03;4	56E+03;6	50E+02;1	89E+03;2	8.30E+04
PS 18:0_18:1;1	82E+05;1	76E+05;2	89E+05;1	41E+05;1	65E+05;3	2.50E+06
PS 18:0_20:2;9	94E+02;4	52E+03;5	16E+03;2	89E+03;4	85E+03;4	8.40E+04
PS 18:0_20:4;1	25E+04;2	12E+04;3	63E+04;1	07E+04;2	48E+04;3	6.80E+04
PS 18:0_22:4;1	04E+04;1	37E+04;7	57E+04;3	46E+04;5	65E+04;6	3.60E+05
PS 18:0_22:5_A;1	76E+02;4	49E+02;1	04E+03;5	54E+02;7	74E+01;1	8.30E+04
PS 18:0_22:5_B;7	92E+03;4	68E+04;4	53E+04;2	33E+04;3	34E+04;3	1.80E+05
PS 18:0_22:6;3	11E+04;6	72E+04;3	06E+04;6	14E+04;8	34E+04;6	9.80E+05
PS 18:1_18:1;1	50E+04;9	49E+03;3	32E+04;1	68E+04;2	02E+04;2	3.10E+05
PS 18:1_18:2;1	69E+02;7	19E+02;1	19E+03;8	11E+02;1	26E+03;1	7.50E+04
PS 18:1_20:4;8	32E+02;3	36E+03;3	02E+03;2	00E+03;2	45E+03;7	9.20E+04
PS 18:1_22:2;2	71E+04;8	68E+04;4	97E+04;6	14E+04;5	86E+04;8	1.00E+04
PS 18:1_22:6;2	28E+02;5	42E+03;5	08E+03;3	92E+02;3	19E+03;4	1.50E+04
PS 20:0_18:1;5	11E+02;2	73E+03;9	42E+02;1	71E+03;2	08E+03;2	8.80E+04
PS 20:3_22:4;3	50E+03;3	57E+02;1	19E+04;5	36E+03;1	02E+04;1	2.90E+05
PS 22:0_18:5;2	16E+05;2	91E+05;5	47E+05;2	70E+05;2	64E+05;6	2.00E+05
PS 22:5_22:6;1	32E+03;3	22E+02;2	24E+03;1	79E+03;2	16E+03;2	9.80E+04
PS 34:1;4	66E+03;1	72E+05;1	96E+05;1	04E+05;1	04E+05;1	0.00E+00
PS 36:1;2	94E+05;4	35E+05;9	20E+05;5	17E+05;8	43E+05;6	9.50E+06
PS 40:4;4	88E+03;2	68E+05;3	19E+05;1	25E+03;2	08E+05;1	4.80E+06
PS 40:6;1	02E+04;2	74E+05;3	99E+05;1	44E+05;2	23E+05;2	7.70E+06
PS 40:7;2	62E+03;1	27E+03;1	47E+04;6	55E+03;9	01E+03;1	1.20E+05
SM 12:1;2O/28:0;3	18E+03;1	02E+04;1	06E+04;3	54E+03;8	36E+03;1	1.90E+05
SM 13:1;2O/18:0;8	64E+02;3	47E+03;4	24E+03;8	19E+02;4	67E+03;4	1.80E+04
SM 18:1;2O/14:0;2	19E+04;7	10E+04;1	37E+05;8	51E+04;9	43E+04;1	7.20E+06
SM 18:1;2O/16:0;1	32E+06;2	29E+05;6	07E+06;8	02E+05;5	62E+06;2	4.90E+07
SM 18:1;2O/18:0;3	86E+05;1	10E+06;1	80E+05;8	40E+05;9	32E+05;1	2.50E+07
SM 18:1;2O/24:0;6	62E+04;1	98E+05;1	44E+05;2	51E+05;4	83E+04;1	1.20E+06
SM 18:1;2O/24:1;3	04E+05;5	19E+05;1	48E+05;2	92E+05;5	02E+05;1	2.40E+07
SM 18:2;2O/16:0;7	35E+04;2	95E+05;1	86E+05;7	96E+04;2	90E+05;9	7.70E+05
SM 19:1;2O/16:0;5	69E+04;2	44E+05;1	10E+05;9	57E+04;7	33E+04;4	5.10E+05
SM 19:1;2O/17:1;2	09E+03;6	66E+03;4	39E+03;1	11E+03;2	77E+03;3	1.20E+04
SM 20:0;2O/21:1;6	54E+03;6	22E+04;5	07E+04;3	07E+04;3	16E+04;2	8.00E+05
SM 20:1;2O/13:0_A;1	18E+05;1	97E+05;1	43E+05;8	85E+04;6	54E+04;1	2.10E+06
SM 20:1;2O/13:0_B;9	85E+02;8	22E+03;5	67E+03;2	11E+03;2	02E+03;3	1.50E+04
SM 20:1;2O/21:0;7	76E+02;2	48E+03;1	66E+03;1	35E+03;1	62E+03;1	1.30E+04
SM 20:1;2O/21:1_A;4	66E+04;1	73E+05;1	11E+05;6	61E+04;6	52E+04;4	6.00E+05
SM 20:1;2O/21:1_B;1	07E+03;4	66E+03;3	12E+03;2	81E+03;2	32E+03;1	8.90E+04
SM 30:1;2O;1	42E+02;2	71E+03;1	91E+03;5	98E+02;2	56E+03;1	4.50E+04
SM 32:1;2O/11:0;6	91E+03;1	08E+04;5	14E+03;6	84E+03;3	41E+03;2	7.10E+04
SM 32:1;2O;2	90E+03;9	68E+03;4	85E+03;4	81E+03;1	70E+03;6	5.30E+04
SM 34:1;2O;4	79E+04;9	06E+04;7	98E+04;5	97E+04;8	70E+04;1	8.30E+06
SM 34:1;3O;1	99E+04;4	10E+04;3	49E+04;2	17E+04;1	23E+04;2	2.00E+05
SM 34:2;2O;1	02E+03;1	15E+04;9	97E+03;5	43E+03;9	00E+03;4	5.80E+04
SM 34:2;3O;5	36E+03;6	83E+03;1	74E+03;7	16E+03;4	42E+03;5	2.00E+04
SM 36:1;2O;9	73E+03;2	99E+04;1	89E+04;1	53E+04;1	47E+04;6	1.80E+04
SM 36:2;2O;1	37E+05;3	16E+05;2	35E+05;2	07E+05;2	40E+05;2	7.20E+06
SM 40:1;2O;8	49E+04;3	04E+05;1	86E+05;1	15E+05;1	32E+05;3	8.40E+06
SM 40:2;2O_A;7	30E+04;1	53E+05;9	46E+04;4	08E+04;2	80E+04;1	7.00E+05
SM 40:2;2O_B;2	98E+02;4	80E+03;5	14E+03;1	46E+03;1	11E+03;1	6.60E+04
SM 42:1;2O;5	84E+03;8	84E+03;9	84E+03;6	70E+03;3	77E+03;5	3.00E+03
SM 42:2;2O;3	56E+03;4	94E+04;1	61E+04;1	62E+04;1	06E+04;1	4.60E+05
SM 42:3;2O_A;4	69E+04;2	74E+05;1	59E+05;2	80E+05;1	53E+05;1	1.20E+06
SM 42:3;2O_B;1	80E+03;9	29E+03;6	14E+03;2	65E+03;2	82E+03;2	3.40E+04
SM 44:1;2O;1	89E+03;6	40E+03;5	59E+03;3	87E+03;2	45E+03;4	6.90E+04
SM 44:2;2O;2	02E+04;3	41E+04;3	64E+04;2	16E+03;2	02E+04;1	1.90E+04
TG 14:0_16:1_22:6;2	08E+04;1	31E+05;5	01E+04;2	39E+04;5	97E+04;4	1.50E+05
TG 14:0_18:1_20:4;3	33E+05;2	84E+05;4	37E+05;2	42E+05;3	35E+05;1	0.00E+00
TG 14:0_20:3_21:1;1	31E+05;1	72E+05;1	26E+05;8	14E+04;6	85E+04;6	7.00E+05
TG 16:0_17:1_22:4;4	34E+04;1	41E+05;3	75E+04;9	83E+04;5	04E+04;8	7.60E+05
TG 16:0_18:1_20:3;4	04E+05;6	78E+05;4	57E+05;3	21E+05;4	52E+05;9	3.00E+06
TG 16:0_18:1_20:4;3	71E+05;9	42E+05;5	78E+05;9	61E+04;9	91E+04;2	7.80E+06
TG 16:0_18:1_22:6;3	93E+05;1	50E+06;1	24E+06;4	55E+04;2	54E+05;5	1.40E+06
TG 16:0_20:4_22:6;5	83E+04;1	07E+05;9	38E+04;1	68E+04;8	85E+04;7	5.60E+05
TG 16:0_22:6_22:6;2	19E+04;1	09E+05;2	75E+04;1	24E+04;2	75E+04;3	7.30E+05
TG 16:1_18:1_22:6;1	43E+05;7	00E+05;3	65E+05;2	83E+05;4	48E+05;2	4.70E+06
TG 17:1_18:0_22:3;1	28E+04;9	16E+04;5	47E+04;2	87E+04;4	75E+04;4	4.90E+05
TG 18:0_18:1_22:3;5	68E+04;1	03E+05;6	37E+04;5	01E+04;1	56E+04;4	6.30E+05
TG 18:0_18:1_22:4;2	37E+05;6	10E+05;2	76E+05;1	38E+05;1	66E+05;2	7.00E+05
TG 18:0_18:1_22:6;2	06E+05;3	07E+05;3	53E+05;3	18E+05;1	35E+05;4	9.70E+05
TG 18:0_19:1_22:6;3	83E+04;5	38E+04;5	05E+04;2	85E+04;2	30E+04;3	0.00E+00
TG 18:0_22:3_22:4;1	79E+03;3	30E+04;3	17E+04;1	14E+04;2	10E+04;2	8.80E+05
TG 18:1_18:1_20:2;8	54E+04;2	27E+05;4	40E+05;1	13E+05;2	22E+05;1	2.20E+06
TG 18:1_18:1_20:3;1	80E+05;9	55E+05;1	34E+06;2	10E+05;6	09E+05;2	4.90E+06
TG 18:1_18:1_24:5;7	79E+04;2	52E+05;1	55E+05;2	03E+05;1	01E+05;1	3.20E+06
TG 18:1_20:4_22:6;1	16E+04;1	46E+05;1	00E+05;3	08E+04;2	07E+05;6	4.80E+05
TG 8:0_8:0_8:0;2	79E+04;3	43E+05;2	20E+05;3	62E+05;2	12E+05;2	3.70E+06
TG O-16:0_16:0_16:0;1	60E+04;3	29E+04;1	22E+05;9	77E+04;6	95E+04;2	7.00E+05
TG O-16:1_18:0_22:4;8	17E+04;1	12E+05;3	62E+05;4	11E+05;2	48E+05;8	8.50E+05
TG O-18:0_16:0_16:0;1	50E+05;1	12E+05;1	33E+05;2	29E+05;2	86E+04;5	7.60E+05
TG O-18:0_16:0_18:1;2	92E+04;2	02E+05;3	63E+05;2	93E+05;1	39E+05;1	3.80E+06
TG O-18:1_16:0_16:0;1	71E+05;2	65E+05;3	65E+05;2	52E+05;2	37E+05;2	3.60E+06
TG O-18:1_16:0_18:1;1	75E+03;2	59E+05;3	44E+05;4	01E+05;2	65E+05;2	6.20E+06
TG O-18:1_16:0_20:4;6	17E+04;2	42E+05;2	81E+05;2	28E+05;1	32E+05;1	3.00E+05
TG O-18:1_18:0_22:4;4	87E+03;1	31E+05;1	36E+05;1	44E+05;7	10E+04;3	2.70E+05
TG O-18:1_18:0_22:5;3	42E+04;1	84E+05;1	22E+05;2	82E+05;1	55E+05;5	8.00E+05
TG O-18:1_22:3_22:5;1	32E+03;2	13E+04;1	26E+04;3	01E+04;2	81E+04;2	9.00E+05
TG O-20:1_16:0_18:1;1	08E+04;3	39E+04;1	18E+05;6	87E+04;5	74E+04;5	3.70E+05
